# Supplementary material for: Dual-Task Optimization Method for Inverse Design of RGB Micro-LED Light Collimator
Source: Nanomaterials (Basel). 2025 Jan 25;15(3):190. doi: 10.3390/nano15030190 (PMC11820347; doi:10.3390/nano15030190)
Supplement: Supplementary file 1 [file nanomaterials-15-00190-s001.zip]

Archive with 1 entries (1 files):
- nanomaterials-3392379-supplementary.pdf
